# Supplementary material for: Effects of Hazard Types on Hazard Perception and Decision-Making Among Adolescent Bicyclists: Results of a Hazard Prediction Task
Source: Behav Sci (Basel). 2026 May 12;16(5):748. doi: 10.3390/bs16050748 (PMC13203711; doi:10.3390/bs16050748)
Supplement: Supplementary file 1 [file behavsci-16-00748-s001.zip]

Archive with 1 entries (1 files):
- behavsci-4223866-supplementary.pdf
